# Supplementary material for: The pharynx of the stem-chondrichthyan Ptomacanthus and the early evolution of the gnathostome gill skeleton
Source: Nat Commun. 2019 May 3;10:2050. doi: 10.1038/s41467-019-10032-3 (PMC6499890; doi:10.1038/s41467-019-10032-3)
Supplement: Supplementary file 6 — Supplementary Software [file 41467_2019_10032_MOESM6_ESM.zip]

Archive with 3 entries (3 files):
- PtomCommands.txt
- PtomBayes.nex
- PtomMatrix.tnt
