# Supplementary material for: The pharynx of the stem-chondrichthyan Ptomacanthus and the early evolution of the gnathostome gill skeleton
Source: Nat Commun. 2019 May 3;10:2050. doi: 10.1038/s41467-019-10032-3 (PMC6499890; doi:10.1038/s41467-019-10032-3)
Supplement: Supplementary file 6 — Supplementary Software [file 41467_2019_10032_MOESM6_ESM.zip › PtomCommands.txt]

 log PtomPars.log;
mxram 5000;
proc PtomMatrix.tnt;
force = &0;
constrain=;
outgroup Galeaspida;
hold 200000;
taxname= ;
mult= tbr ratchet replic 10000 hold 100 ;
export *PtomOutput.nex
